# Supplementary material for: Impact of moisture on microbial decomposition phenotypes and enzyme dynamics
Source: ISME J. 2025 Nov 15;19(1):wraf250. doi: 10.1093/ismejo/wraf250 (PMC12649754; doi:10.1093/ismejo/wraf250)
Supplement: manuscript_tables_revised_wraf250 [file manuscript_tables_revised_wraf250.xlsx]

## Sheet: Contents
Table Number	Table Name	Table Description
Table 1	Sample conditions
Table 2	Respiration
Table 3	Carbon and nitrogen
Table 4	Chitin measurements
Table 5	Extracellular enzyme conditions
Table 6	Extracellular enzyme assay
Table 7	Alpha diversity
Table 8	Community composition

## Sheet: T1. Sample conditions
Sample ID	Field Moisture (%)	Chitin Amendment
SM7040	Low (25 %)	0 ppm
SM7041	Low (25 %)	0 ppm
SM7042	Low (25 %)	0 ppm
SM7043	Low (25 %)	0 ppm
SM7044	Low (25 %)	0 ppm
SM7045	High (100 %)	0 ppm
SM7046	High (100 %)	0 ppm
SM7047	High (100 %)	0 ppm
SM7048	High (100 %)	0 ppm
SM7049	High (100 %)	0 ppm
SM7050	Low (25 %)	1000 ppm
SM7051	Low (25 %)	1000 ppm
SM7052	Low (25 %)	1000 ppm
SM7053	Low (25 %)	1000 ppm
SM7054	Low (25 %)	1000 ppm
SM7055	High (100 %)	1000 ppm
SM7056	High (100 %)	1000 ppm
SM7057	High (100 %)	1000 ppm
SM7058	High (100 %)	1000 ppm
SM7059	High (100 %)	1000 ppm

## Sheet: T2. Respiration
Analysis of Variance Table	p-value
data$Moisture_level	0.914375
data$Chitin_treatment	0.0001998
data$Moisture_level:data$Chitin_treatment	0.0624621
Tukey multiple comparisons of means 95% family-wise confidence level	padj
Low_Moisture:Chitin-High_Moisture:Chitin	0.552998
High_Moisture:No_Chitin-High_Moisture:Chitin	0.001007
Low_Moisture:No_Chitin-High_Moisture:Chitin	0.0206852
High_Moisture:No_Chitin-Low_Moisture:Chitin	0.0151698
Low_Moisture:No_Chitin-Low_Moisture:Chitin	0.239085
Low_Moisture:No_Chitin-High_Moisture:No_Chitin	0.464002

## Sheet: T3. Carbon and nitrogen
Analysis of Varience Tables							Tukey multiple comparisons of means
MBC							95% family-wise confidence level
	Df	Sum Sq	Mean Sq	F value	Pr(>F)		EEA2$Moisture`
EEA$Chitin	1	7.922	7.922	1.2461	0.28078			diff	lwr	upr	p adj
EEA$Moisture	1	34.629	34.629	5.4475	0.03296	*	Low-High	-2.6317	-5.02201	-0.241381	0.0329631
EEA$Chitin:EEA$Moisture	1	6.535	6.535	1.028	0.32572
Residuals	16	101.711	6.357
MBN							Tukey multiple comparisons of means
	Df	Sum Sq	Mean Sq	F value	Pr(>F)		95% family-wise confidence level
EEA$Chitin	1	26.728	26.728	4.488	0.0501363	.	EEA2$Moisture`
EEA$Moisture	1	119.778	119.778	20.1119	0.0003753	***		diff	lwr	upr	p adj
EEA$Chitin:EEA$Moisture	1	2.137	2.137	0.3589	0.557507		Low-High	-4.89445	-7.20808	-2.58082	0.0003753
Residuals	16	95.289	5.956
Salt_SOC							Tukey multiple comparisons of means
	Df	Sum Sq	Mean Sq	F value	Pr(>F)		95% family-wise confidence level
EEA$Chitin	1	2.28	2.28	0.2283	0.6393		EEA2$Moisture`
EEA$Moisture	1	586.66	586.66	58.7578	9.61e-07	***		diff	lwr	upr	p adj
EEA$Chitin:EEA$Moisture	1	22.71	22.71	2.2744	0.151		Low-High	-10.832	-13.8276	-7.8363	1e-06
Residuals	16	159.75	9.98
Salt_TN							Tukey multiple comparisons of means
	Df	Sum Sq	Mean Sq	F value	Pr(>F)		95% family-wise confidence level
EEA$Chitin	1	427.3	427.3	4.8768	0.04216	*	EEA$Chitin:EEA$Moisture`
EEA$Moisture	1	6701.7	6701.7	76.4787	1.714e-07	***		diff	lwr	upr	p adj
EEA$Chitin:EEA$Moisture	1	2.5	2.5	0.0281	0.86901		1000_ppm:High-0_ppm:High	8.5434	-8.39501	25.4818	0.492395
Residuals	16	1402.1	87.6				0_ppm:Low-0_ppm:High	-37.3122	-54.2506	-20.3738	5.66e-05
							1000_ppm:Low-0_ppm:High	-27.3656	-44.3041	-10.4272	0.0014502
							0_ppm:Low-1000_ppm:High	-45.8556	-62.794	-28.9172	4.6e-06
							1000_ppm:Low-1000_ppm:High	-35.9091	-52.8475	-18.9706	8.77e-05
							1000_ppm:Low-0_ppm:Low	9.94655	-6.99186	26.885	0.36546
CUE (biomass specific respiration)
	Df	Sum Sq	Mean Sq	F value	Pr(>F)		Tukey multiple comparisons of means
EEA$Chitin	1	0.00090691	0.00090691	6.3134	0.02308	*	95% family-wise confidence level
EEA$Moisture	1	0.00060538	0.00060538	4.2143	0.05681	.	EEA$Chitin:EEA$Moisture`
EEA$Chitin:EEA$Moisture	1	7.602e-05	7.602e-05	0.5292	0.47746			diff	lwr	upr	p adj
Residuals	16	0.00229838	0.00014365				1000_ppm:High-0_ppm:High	0.0173669	-0.00432021	0.039054	0.141737
							0_ppm:Low-0_ppm:High	0.0149025	-0.00678459	0.0365897	0.241287
							1000_ppm:Low-0_ppm:High	0.0244712	0.00278409	0.0461583	0.0243798
							0_ppm:Low-1000_ppm:High	-0.00246437	-0.0241515	0.0192227	0.987679
							1000_ppm:Low-1000_ppm:High	0.0071043	-0.0145828	0.0287914	0.785613
							1000_ppm:Low-0_ppm:Low	0.00956868	-0.0121184	0.0312558	0.598428

## Sheet: T4. Chitin measurements
Analysis of Varience Tables								Tukey multiple comparisons of means
Day 0								95% family-wise confidence level
	Df	Sum Sq	Mean Sq	F value	Pr(>F)			Chitin:Moisture
Chitin	1	78.18	78.18	43.789	1.16e-05	***			diff	lwr	upr	p adj
Moisture	1	12.93	12.93	7.244	0.0175	*		High moisture with chitin: High moisture without chitin	4.983532	2.3782025	7.5888614	0.0003632
Chitin:Moisture	1	1.74	1.74	0.975	0.3403			Low moisture without chitin: High moisture without chitin	-1.080231	-3.6855604	1.5250985	0.6337465
Residuals	14	25.00	1.79					Low moisture with chitin: High moisture without chitin	2.651824	0.1954956	5.1081520	0.0325845
								Low moisture without chitin: High moisture with chitin	-6.063763	-8.8100213	-3.3175045	0.0000845
								Low moisture with chitin: High moisture with chitin	-2.331708	-4.9370376	0.2736213	0.0866163
								Low moisture with chitin: Low moisture without chitin	3.732055	1.1267253	6.3373842	0.0046767
Analysis of Varience Tables								Tukey multiple comparisons of means
Day 7								95% family-wise confidence level
	Df	Sum Sq	Mean Sq	F value	Pr(>F)			Chitin:Moisture
Chitin	1	97.65	97.65	10.421	0.00563				diff	lwr	upr	p adj
Moisture	1	105.05	105.05	11.211	0.00440			High moisture with chitin: High moisture without chitin	6.41854521	0.8386785	11.9984119	0.0218146
Chitin:Moisture	1	13.87	13.87	1.481	0.24246			Low moisture without chitin: High moisture without chitin	-2.89854824	-8.8168906	3.0197941	0.5116329
Residuals	15	140.55	9.37					Low moisture with chitin: High moisture without chitin	0.08579703	-5.4940696	5.6656637	0.9999672
								Low moisture without chitin: High moisture with chitin	-9.31709345	-15.2354358	-3.3987511	0.0019863
								Low moisture with chitin: High moisture with chitin	-6.33274819	-11.9126149	-0.7528815	0.0237749
								Low moisture with chitin: Low moisture without chitin	2.98434526	-2.9339971	8.9026876	0.4877962
Analysis of Varience Tables
Low moisture without chitin
	Df	Sum Sq	Mean Sq	F value	Pr(>F)
Day	1	2.517	2.517	0.946	0.368
Residuals	6	15.967	2.661
Analysis of Varience Tables
Low moisture with chitin
	Df	Sum Sq	Mean Sq	F value	Pr(>F)
Day	1	8.74	8.737	0.885	0.374
Residuals	8	78.99	9.874
Analysis of Varience Tables
High moisture without chitin
	Df	Sum Sq	Mean Sq	F value	Pr(>F)
Day	1	1.213	1.213	0.366	0.562
Residuals	8	26.493	3.312
Analysis of Varience Tables
High moisture with chitin
	Df	Sum Sq	Mean Sq	F value	Pr(>F)
Day	1	10.1	10.1	1.603	0.246
Residuals	7	44.1	6.3

## Sheet: T5. EEA conditions
Enzyme	Abbreviation	EC	Substrate	Function	Role	Reaction
endo-chitinase	Chitin	3.2.1.14	4-Methylumbelliferyl β-D-N,N′,N′′-triacetylchitotriose	Chitin degradation	Carbon & Nitrogen cycling	Random hydrolysis of N-acetyl-ꞵ-D-glucosaminide (1->4)-ꞵ-linkages in chitin and chitodextrins
ꞵ-1,4-N-acetyl-glucosaminidase	NAG	3.2.1.52	4-MUB-N-acetyl-ꞵ-D-glucosaminide	Chitin degradation	Carbon & Nitrogen cycling	Hydrolysis of terminal non-reducing N-acetyl-D-hexosamine residues in N-acetyl-ꞵ-D-hexosaminides
Acid/Alkaline phosphatase	AP	3.1.3.2	4-MUB-phosphate	Organic Phosphorus degradation	Phosphorus cycling	Hydrolosis of phosphate monoester with release of phosphate
ꞵ-1,4-glucosidase	BG	3.2.1.21	4-MUB-ꞵ-D-glucopyranoside	Cellulose degradation	Carbon cycling	Hydrolysis of terminal, non-reducing β-D-glucosyl residues with release of β-D-glucose
Cellobiohydrolase	CB	3.2.1.91	4-MUB-ꞵ-D-cellobioside	Cellulose degradation	Carbon cycling	Hydrolysis of (1->4)-ꞵ-D-glucosidic linkages in cellulose and cellotetraose, releasing cellobiose from the non-reducing ends of the chains
ꞵ-1,4-xylosidase	BX	3.2.1.37	4-MUB-ꞵ-D-xyloside	Hemicellulose degradation	Carbon cycling	Hydrolysis of (1->4)-ꞵ-D-xylans, to remove successive D-xylose residues from the non-reducing termini
L-leucine aminopeptidase	Leu	3.4.11.1	L-Leucine-7-amino-4-MUC	Peptide/Protein degradation	Carbon & Nitrogen cycling	Release of an N-terminal amino acid, Xaa-|-Yaa-, in which Xaa is preferably Leu, but may be other amino acids including Pro although not Arg or Lys
L-alanine aminopeptidase	Ala	3.4.11.2	L-Alanine-7-amino-4-MUC	Peptide/Protein degradation	Carbon & Nitrogen cycling	Release of an N-terminal amino acid, Xaa-|-Yaa-, in which Xaa is preferably Ala, but may be other amino acids

## Sheet: T6. EEA measurements
Chitin
	Df	Sum Sq	Mean Sq	F value	Pr(>F)		Tukey multiple comparisons of means
EEA$ChitinLevel	1	51118	51118	30.4721	4.658e-05		95% family-wise confidence level
EEA$Moisture	1	447	447	0.2664	0.6128		EEA$ChitinLevel
EEA$ChitinLevel:EEA$Moisture	1	455	455	0.2714	0.6095			diff	lwr	upr	p adj
Residuals	16	26841	1678				1000 ppm-0 ppm	101.112	62.282	139.942	4.66e-05
NAG
	Df	Sum Sq	Mean Sq	F value	Pr(>F)		Tukey multiple comparisons of means
EEA$ChitinLevel	1	1596238	1596238	81.227	1.143e-07	***	95% family-wise confidence level
EEA$Moisture	1	281851	281851	14.342	0.001616	**	EEA$ChitinLevel:EEA$Moisture
EEA$ChitinLevel:EEA$Moisture	1	230086	230086	11.708	0.003496	**		diff	lwr	upr	p adj
Residuals	16	314426	19652				1000 ppm:High-0 ppm:High	779.536	525.877	1033.19	9e-07
							0 ppm:Low-0 ppm:High	-22.908	-276.567	230.751	0.993708
							1000 ppm:Low-0 ppm:High	327.596	73.9371	581.255	0.0095297
							0 ppm:Low-1000 ppm:High	-802.444	-1056.1	-548.785	6e-07
							1000 ppm:Low-1000 ppm:High	-451.94	-705.599	-198.281	0.0005622
							1000 ppm:Low-0 ppm:Low	350.504	96.8451	604.163	0.0056337
Leu
	Df	Sum Sq	Mean Sq	F value	Pr(>F)
EEA$ChitinLevel	1	11930	11930	0.1433	0.71
EEA$Moisture	1	87359	87359	1.0491	0.321
EEA$ChitinLevel:EEA$Moisture	1	35363	35363	0.4247	0.5239
Residuals	16	1332381	83274
Ala
	Df	Sum Sq	Mean Sq	F value	Pr(>F)
EEA$ChitinLevel	1	1678	1677.7	0.2856	0.6004
EEA$Moisture	1	8591	8591.3	1.4623	0.2441
EEA$ChitinLevel:EEA$Moisture	1	612	612.1	0.1042	0.7511
Residuals	16	94003	5875.2
BG
	Df	Sum Sq	Mean Sq	F value	Pr(>F)		Tukey multiple comparisons of means
EEA$ChitinLevel	1	3580	3580	0.2187	0.6464		95% family-wise confidence level
EEA$Moisture	1	454668	454668	27.7689	7.63e-05	***	EEA$Moisture`
EEA$ChitinLevel:EEA$Moisture	1	23273	23273	1.4214	0.2506			diff	lwr	upr	p adj
Residuals	16	261973	16373				Low-High	-301.552	-422.863	-180.241	7.63e-05
BX
	Df	Sum Sq	Mean Sq	F value	Pr(>F)
EEA$ChitinLevel	1	252.3	252.33	0.5098	0.4855
EEA$Moisture	1	697.1	697.14	1.4083	0.2527
EEA$ChitinLevel:EEA$Moisture	1	53.7	53.73	0.1085	0.7461
Residuals	16	7920.2	495.01
CB
	Df	Sum Sq	Mean Sq	F value	Pr(>F)		Tukey multiple comparisons of means
EEA$ChitinLevel	1	114.05	114.05	0.945	0.34545		95% family-wise confidence level
EEA$Moisture	1	930.79	930.79	7.7126	0.01346	*	EEA$Moisture`
EEA$ChitinLevel:EEA$Moisture	1	83.4	83.4	0.691	0.41805			diff	lwr	upr	p adj
Residuals	16	1930.95	120.68				Low-High	-13.644	-24.0589	-3.22906	0.0134603
AP
	Df	Sum Sq	Mean Sq	F value	Pr(>F)		Tukey multiple comparisons of means
EEA$ChitinLevel	1	660654	660654	2.6718	0.121662		95% family-wise confidence level
EEA$Moisture	1	4625392	4625392	18.7056	0.0005227	***	EEA$Moisture`
EEA$ChitinLevel:EEA$Moisture	1	14753	14753	0.0597	0.810132			diff	lwr	upr	p adj
Residuals	16	3956370	247273				Low-High	-961.81	-1433.24	-490.377	0.0005227

## Sheet: T7. Alpha diversity
Sampling Day	Sample ID	Observed	Shannon index		Alpha Diversity Metric	Sample Treatment	P value
Day 0	SM7040	464	5.76842		Observered Richness	Low moisture without chitin	0.009023
	SM7041	258	5.15516			Low moisture with chitin	0.009023
	SM7042	552	5.96404			High moisture without chitin	0.01431
	SM7043	354	5.50666			High moisture with chitin	0.009023
	SM7044	600	6.03245		Shannon Diversity	Low moisture without chitin	0.009023
	SM7045	607	6.02634			Low moisture with chitin	0.009023
	SM7046	579	5.93011			High moisture without chitin	0.01431
	SM7047	770	6.26776			High moisture with chitin	0.01629
	SM7048	647	6.09616
	SM7049	581	5.96807
	SM7050	587	5.97326
	SM7051	502	5.81459
	SM7052	557	5.95037
	SM7053	454	5.72187
	SM7054	485	5.83296
	SM7055	761	6.2449
	SM7056	932	5.79801
	SM7057	562	5.13568
	SM7058	498	5.7942
	SM7059	1172	6.6422
Day 7	SM7040	1240	6.71318
	SM7041	1489	6.75587
	SM7042	1633	6.88629
	SM7043	1571	6.94729
	SM7044	1524	6.88219
	SM7045	1651	6.90916
	SM7046	1506	6.84935
	SM7047	1283	6.65732
	SM7048	1783	6.94731
	SM7049	1628	6.88709
	SM7050	1242	6.52914
	SM7051	1092	6.5796
	SM7052	988	6.5118
	SM7053	NA	NA
	SM7054	1685	6.79674
	SM7055	1641	6.68192
	SM7056	1779	6.84188
	SM7057	1721	6.69907
	SM7058	1693	6.64706
	SM7059	1445	6.46057

## Sheet: T8. Community composition
Sampling Day	Comparison	F Score	R2	Adjusted p value
Both Days	Day 0 v Day 7	6.5504	0.14153	0.001
	Low moisture v High moisture	3.4106	0.07369	0.001
	Without chitin v With chitin	1.3215	0.02855	0.079
Day 0	Low moisture without chitin v Low moisture with chitin	0.994833	0.110601	0.443
	Low moisture without chitin v High moisture without chitin	1.27097	0.137092	0.008
	Low moisture with chitin v High moisture with chitin	1.57335	0.164347	0.027
	High moisture without chitin v High moisture with chitin	1.12806	0.123581	0.382
Day 7	Low moisture without chitin v Low moisture with chitin	1.5034	0.1768	0.02
	Low moisture without chitin v High moisture without chitin	2.85806	0.26322	0.02
	Low moisture with chitin v High moisture with chitin	3.0258	0.301802	0.02
	High moisture without chitin v High moisture with chitin	1.73065	0.177856	0.02
